# Supplementary material for: Virtual Reality for Upper Extremity Rehabilitation—A Prospective Pilot Study
Source: Healthcare (Basel). 2023 May 21;11(10):1498. doi: 10.3390/healthcare11101498 (PMC10218592; doi:10.3390/healthcare11101498)
Supplement: Supplementary file 1 [file healthcare-11-01498-s001.zip]

Archive with 1 entries (1 files):
- healthcare-2341125-supplementary.pdf
